# Supplementary material for: An eggshell-localised annexin plays a key role in the coordination of the life cycle of a plant-parasitic nematode with its host
Source: PLoS Pathog. 2023 Feb 13;19(2):e1011147. doi: 10.1371/journal.ppat.1011147 (PMC9956659; doi:10.1371/journal.ppat.1011147)
Supplement: S1 Data — Fig A. Eggshell purification. Fig B. Mass spectrometry data. Fig C. Annexin interspecies alignment. Fig D. Primers. Fig E. Antibody information. Fig F. qPCR data. Fig G. RNAi eggshell measurements. Fig H. Pre-diapause hatching data. Fig I. Circular dichroism. Figure legends for S1 Data. Fig A in S1 Data. A–Eggshell/nematode sample after cysts are crushed with a tissue homogeniser. B–Eggshell lysis after a period in the ultrasonic water bath. C–purified eggshells after sodium-potassium tartrate gradient density centrifugation. Images taken on a moticam microscope camera attached by a 0.5x magnification mount seated above a 40x objective lens. Fig B in S1 Data. Mass spectrometry data of proteins extracted from eggshells. Fig C in S1 data. Alignment of GROS_g03104 against orthologues in other plant parasitic nematodes. Free-living nematodes from the genus Caenorhaditis were included as non-parasitic nematode comparatives. D. melanogastor provides a non-nematode outlier. GROS_g03104 orthologues were identified through parasite.wormbase. Sequence alignment was completed using the MUSCLE server with default settings. CLUSTAL X colours highlighting amino acid profile were added using Jalview (2.11.2.5). Fig D in S1 Data. Primers used in this study. Fig E in S1 Data. Information on region of protein used for antibody production. Fig F in S1 Data. qPCR data from developing G.rostochiensis females reflecting change in expression of GROS_g03104 following host induced gene silencing (HIGS). EV—empty vector, 2,6,7,20 represent plant lines determined to be expressing the RNAi construct. Variation in success of HIGS can be seen between females multiplying on the same plants lines. Fig G in S1 Data. Cyst diameter measurements from G. rostochiensis populations grown on RNAi plant lines (6, 20) or control plant lines not expressing the HIGS construct. Population A2012 represents the initial population used to infect RNAi plant lines. Diameters were measured using imageJ measuring fro [file ppat.1011147.s001.xlsx]

## Sheet: Key
Sheet	Content
1	Eggshell purification
2	Mass spectrometry data
3	Annexin interspecies alignment
4	Primers
5	Antibody information
6	qPCR data
7	RNAi eggshell measurements
8	Pre-diapause hatching data
9	Circular dischrosim

## Sheet: Fig A
Eggshell purification

## Sheet: Fig B
Mass spectrometry
	Protein threshold: 99%, min # peptides: 2, peptide threshold: 90%
							# times identified
	rep 1	rep 2	rep 3	rep 4	rep 5		1	2	3	4	5
	GROS_g04743	GROS_g14162	GROS_g03104	GROS_g06666	GROS_g06666		GROS_g04743	GROS_g06801	GROS_g02227	GROS_g00435	GROS_g00671
	GROS_g02227	GROS_g03104	GROS_g12393	GROS_g00671	GROS_g14162		GROS_g05049	GROS_g13758	GROS_g04957	GROS_g08389	GROS_g03104
	GROS_g05049	GROS_g06666	GROS_g06666	GROS_g14162	GROS_g02714		GROS_g09116	GROS_g09713	GROS_g04843	GROS_g02583	GROS_g06666
	GROS_g00671	GROS_g00671	GROS_g08138	GROS_g13541	GROS_g01373		GROS_g08685	GROS_g00816	GROS_g01282	GROS_g03377
	GROS_g09116	GROS_g13758	GROS_g00671	GROS_g03996	GROS_g03996		GROS_g05537	GROS_g03899	GROS_g01391	GROS_g11876
	GROS_g03104	GROS_g00816	GROS_g13621	GROS_g06701	GROS_g08138		GROS_g00595	GROS_g07515	GROS_g05281	GROS_g06834
	GROS_g00435	GROS_g11707	GROS_g08136	GROS_g14202	GROS_g13621		GROS_g03149	GROS_g03438	GROS_g04736	GROS_g14202
	GROS_g08685	GROS_g06834		GROS_g02583	GROS_g08646		GROS_g00576	GROS_g00815	GROS_g07456	GROS_g08379
	GROS_g06801	GROS_g01373		GROS_g13621	GROS_g14202		GROS_g02968	GROS_g06212	GROS_g07782	GROS_g01373
	GROS_g13758	GROS_g10855		GROS_g00576	GROS_g06701		GROS_g08867	GROS_g14282	GROS_g12524	GROS_g06331
	GROS_g05537	GROS_g13621		GROS_g08379	GROS_g00671		GROS_g04192	GROS_g01996	GROS_g10836	GROS_g13541
	GROS_g00595	GROS_g04843		GROS_g02714	GROS_g13541		GROS_g08735	GROS_g10939	GROS_g12038	GROS_g10871
	GROS_g08389	GROS_g08389		GROS_g06834	GROS_g12362		GROS_g12131	GROS_g03317	GROS_g11707	GROS_g14162
	GROS_g09713	GROS_g06801		GROS_g03104	GROS_g11707		GROS_g12001	GROS_g03630	GROS_g06701	GROS_g13621
	GROS_g04957	GROS_g01282		GROS_g01373	GROS_g08379		GROS_g04540	GROS_g03552	GROS_g00576	GROS_g08138
	GROS_g03149	GROS_g00815		GROS_g10681	GROS_g04903		GROS_g04180	GROS_g06276	GROS_g10681
	GROS_g04843	GROS_g02583		GROS_g10871	GROS_g02583		GROS_g07408	GROS_g09831	GROS_g01193
	GROS_g00576	GROS_g06701		GROS_g11876	GROS_g08028		GROS_g08737	GROS_g00061	GROS_g02714
	GROS_g02968	GROS_g03630		GROS_g02227	GROS_g06331		GROS_g01717	GROS_g01829	GROS_g03996
	GROS_g00816	GROS_g00576		GROS_g04870	GROS_g03104		GROS_g08755	GROS_g12051	GROS_g09263
	GROS_g01282	GROS_g07782		GROS_g01162	GROS_g01193		GROS_g11643	GROS_g07404	GROS_g08136
	GROS_g03899	GROS_g10681		GROS_g03377	GROS_g12524		GROS_g02876	GROS_g01451	GROS_g04870
	GROS_g07515	GROS_g01193		GROS_g04843	GROS_g07852		GROS_g05048	GROS_g02454	GROS_g12393
	GROS_g03438	GROS_g06331		GROS_g04903	GROS_g12341		GROS_g03782	GROS_g12341	GROS_g04903
	GROS_g01391	GROS_g02714		GROS_g08646	GROS_g06834		GROS_g00771	GROS_g12362	GROS_g09251
	GROS_g00815	GROS_g07515		GROS_g06212	GROS_g07782		GROS_g09061	GROS_g04909	GROS_g08028
	GROS_g08867	GROS_g13541		GROS_g08389	GROS_g11876		GROS_g12431	GROS_g14235
	GROS_g04192	GROS_g03377		GROS_g09263	GROS_g14235		GROS_g10494	GROS_g10130
	GROS_g08735	GROS_g08379		GROS_g10836	GROS_g03377		GROS_g00761	GROS_g01565
	GROS_g12131	GROS_g03552		GROS_g06331	GROS_g02454		GROS_g06619	GROS_g01162
	GROS_g06212	GROS_g03996		GROS_g01193	GROS_g08136		GROS_g08523	GROS_g08646
	GROS_g14282	GROS_g01829		GROS_g07456	GROS_g00576		GROS_g04003	GROS_g09940
	GROS_g12001	GROS_g03438		GROS_g08028	GROS_g10871		GROS_g05006	GROS_g04409
	GROS_g01996	GROS_g08138		GROS_g08138	GROS_g04409		GROS_g00594
	GROS_g04540	GROS_g11876		GROS_g09940	GROS_g00061		GROS_g07428
	GROS_g10939	GROS_g09263		GROS_g10401	GROS_g01451		GROS_g02045
	GROS_g04180	GROS_g12051		GROS_g00435	GROS_g05281		GROS_g12309
	GROS_g03317	GROS_g12524		GROS_g04409	GROS_g06998		GROS_g02222
	GROS_g07408	GROS_g07404		GROS_g05963	GROS_g07404		GROS_g00592
	GROS_g02583	GROS_g10871		GROS_g07415	GROS_g12393		GROS_g04155
	GROS_g08737	GROS_g04957		GROS_g09251	GROS_g12038		GROS_g08818
	GROS_g01717	GROS_g02227		GROS_g12467	GROS_g06642		GROS_g02727
	GROS_g08755	GROS_g14202			GROS_g01450		GROS_g01860
	GROS_g11643	GROS_g10939			GROS_g04909		GROS_g07790
	GROS_g02876	GROS_g01451			GROS_g07849		GROS_g08719
	GROS_g05048	GROS_g02454			GROS_g10836		GROS_g05536
	GROS_g05281	GROS_g06276			GROS_g12051		GROS_g07249
	GROS_g03782	GROS_g04736			GROS_g01162		GROS_g12066
	GROS_g00771	GROS_g10401			GROS_g09263		GROS_g13285
	GROS_g09061	GROS_g03899			GROS_g02537		GROS_g04388
	GROS_g12431	GROS_g05281			GROS_g04870		GROS_g05358
	GROS_g10494	GROS_g07456			GROS_g04736		GROS_g11479
	GROS_g03377	GROS_g08136			GROS_g13651		GROS_g13318
	GROS_g00761	GROS_g04870			GROS_g07506		GROS_g03960
	GROS_g06619	GROS_g09713			GROS_g09940		GROS_g10855
	GROS_g08523	GROS_g12341			GROS_g02702		GROS_g10401
	GROS_g03630	GROS_g01996			GROS_g12392		GROS_g10340
	GROS_g04736	GROS_g12362			GROS_g10130		GROS_g13322
	GROS_g11876	GROS_g04909			GROS_g01391		GROS_g11548
	GROS_g04003	GROS_g09831			GROS_g01565		GROS_g09671
	GROS_g03552	GROS_g00435			GROS_g01765		GROS_g00820
	GROS_g07456	GROS_g12393			GROS_g06981		GROS_g06713
	GROS_g05006	GROS_g14235			GROS_g09251		GROS_g10415
	GROS_g00594	GROS_g10340			GROS_g04957		GROS_g01943
	GROS_g07428	GROS_g03317			GROS_g08389		GROS_g03388
	GROS_g02045	GROS_g13322			GROS_g09451		GROS_g06867
	GROS_g12309	GROS_g01391			GROS_g05801		GROS_g07757
	GROS_g06834	GROS_g04903			GROS_g01829		GROS_g09934
	GROS_g02222	GROS_g11548			GROS_g08941		GROS_g12401
	GROS_g07782	GROS_g09671			GROS_g10681		GROS_g10401
	GROS_g00592	GROS_g10130			GROS_g00435		GROS_g05963
	GROS_g04155	GROS_g09251			GROS_g01282		GROS_g07415
	GROS_g08818	GROS_g00820					GROS_g12467
	GROS_g02727	GROS_g08028					GROS_g07852
	GROS_g06666	GROS_g14282					GROS_g06998
	GROS_g01860	GROS_g06713					GROS_g06642
	GROS_g07790	GROS_g01565					GROS_g01450
	GROS_g08719	GROS_g10415					GROS_g07849
	GROS_g14202	GROS_g01943					GROS_g02537
	GROS_g06276	GROS_g03388					GROS_g13651
	GROS_g05536	GROS_g06867					GROS_g07506
	GROS_g07249	GROS_g07757					GROS_g02702
	GROS_g08379	GROS_g09934					GROS_g12392
	GROS_g09831	GROS_g12038
	GROS_g12066	GROS_g12401
	GROS_g13285
	GROS_g04388
	GROS_g05358
	GROS_g11479
	GROS_g12524
	GROS_g01373
	GROS_g10836
	GROS_g06331
	GROS_g13541
	GROS_g10871
	GROS_g14162
	GROS_g13318
	GROS_g03960
	GROS_g00061
	GROS_g12038
	GROS_g11707
	GROS_g02202
	GROS_g02902
	GROS_g02755

## Sheet: Fig C
Annexin interspecies alignment

## Sheet: Fig D
Primers
	Names	Sequence	Use	Notes
	g03104_BspHI_F	AAAATCATGATGTCAAACGCCGCCA	pEHISTEV cloning	For cloning whole gene, addition of BspH1 restriction site
	g03104_BamHI_R	ATAGGATCCTCAATTTCCTTTGATCAGCG	pEHISTEV cloning	For cloning whole gene, addition of BamH1 restriction site
	XhoI_3104RNAi_F	ACACTCGAGGCCGCCAAAAACATTCTCGG	RNAi	Creation of GROS_g03104 RNAi vector in pHannibal/pART-27, F->R paired with kpnI_3104RNAi_R
	KpnI_3104RNAi_R	ACAGGTACCAATCAATTCCTCTAAATCGCCGG	RNAi	Creation of GROS_g03104 RNAi vector in pHannibal/pART-27, F->R paired with xhoI_3104RNAi_R
	XbaI_3104RNAi_F	ACATCTAGAGCCGCCAAAAACATTCTCGG	RNAi	Creation of GROS_g03104 RNAi vector in pHannibal/pART-27, R->F paired with HindIII_3104RNAi_R
	HindIII_3104RNAi_R	ACAAAGCTTAATCAATTCCTCTAAATCGCCGG	RNAi	Creation of GROS_g03104 RNAi vector in pHannibal/pART-27, R->F paired with xbaI_3104RNAi_R
	FRAG_1_R	TCGTCTTACACATCACTTGTCA	Colony PCR	Colony PCR to check insertion into pHannibal
	FRAG_2_F	AGTCGAACATGAATAAACAAGGTAACA	Colony PCR	Colony PCR to check insertion into pHannibal
	Kana_ntpII_F	ATGACTGGGCACAACAGACAATCGGCTGCT	Transgenics	Checking for kanamycin transgenic line resistance in GROS_g03104
	Kana_ntpII_R	CCGCTATCAGGACATAGCGTTGGCTACCCG	Transgenics	Checking for kanamycin transgenic line resistance in GROS_g03104
	3104RNAi_F	TTTTTCGGCATTGGCAATCT	qPCR	qPCR of GROS_g03104 in knock down nematodes
	3104RNAi_R	TGTACTGGTCTTTGATCTCG	qPCR	qPCR of GROS_g03104 in knock down nematodes

## Sheet: Fig E
Antibody information
GROS_g03104 sequence, antibody target highlighted in red
	MMSNAAKNILGTPTIHNNANFNATITAQLLHKAIGEKNKDEVIRLLCTISNQQRQEVVVE
	FKSLFGEDLPSRLKKALSGDLEELILALLELPSVFEARQLYKAMSGLMGTKESVLIEILT
	THSNRQIGEMKRVYEKLYGHPLEKDIVGDTSGPFQHLLVSLCNESRDESWNTDPLRANMV
	ARTLFKKSEVESGVDDAVFNQVLANENFNQLHLIFTEYEKVSGHTIDQAIQQQFSGETRD
	GFMAVVECVRNRHAFFAKLLQNATKGFFGIGNLGIGTRDSDLIRLIVSRAECDMAEIKDQ
	YMQMYNTTLENAIEKNCSGSYKEGLLTLIKGN
Antibody binding region alignment, G. rostochiensis annexin GROS_g03104 vs paralogues											Antibody binding region alignment, G. rostochiensis annexin GROS_g03104 vs orthologues
Juvenile lifestage normalised expression data for G. rostochiensis annexin paralogues.
Additional annexin-eggshell immmunolocalisation images

## Sheet: Fig F
qPCR data
																											Your plate layout
																												7.12					7.12	7.12	7.12									Gene
																											ev.20	7.5		ev.20	ev.20	ev.20	7.5	7.5	7.5		NTC	NTC						3104	GAPDH		deltaCT (3104-GAPDH)		average?
																											ev.2	6.9		ev.2	ev.2	ev.2	6.9	6.9	6.9		NTC	NTC				calibrator	EV.1	21.6867	23.28		1.59333		0.565556
																											ev.1	6.7		ev.1	ev.1	ev.1	6.7	6.7	6.7		100	100				calibrator	Ev.2	22.7633	23.02		0.256667
																											20.11	6.6		20.11	20.11	20.11	6.6	6.6	6.6		1000	1000				calibrator	Ev.20	22.2733	22.12		-0.153333
																											20.9	2.11		20.9	20.9	20.9	2.11	2.11	2.11		10000	10000				test	2.5	22.7033	22.82		0.116667		-0.156667
																											20.2	2.6		20.2	20.2	20.2	2.6	2.6	2.6		100000	100000				test	2.6	24.8567	23.64		-1.21667
																											7.16	2.5		7.16	7.16	7.16	2.5	2.5	2.5		1000000	1000000				test	2.11	21.79	22.42		0.63
																										Primers->	GAPDH	GAPDH		3104_RNAi	3104_RNAi	3104_RNAi	3104_RNAi	3104_RNAi	3104_RNAi		3104_RNAi	3104_RNAi				test	6.6	25.5433	22.21		-3.33333		-1.67444
																																										test	6.7	24.5567	23.88		-0.676667
																											CP values															test	6.9	24.7833	23.77		-1.01333
																												23.53					21.24	21.17	21.16							test	7.5	25.0333	23.17		-1.86333		0.343333
																											22.12	23.17		22.21	22.3	22.31	25.06	25.01	25.03		35	35				test	7.12	21.19	23.53		2.34
																											23.02	23.77		22.72	22.78	22.79	24.82	24.77	24.76		35	35				test	7.16	22.3267	22.88		0.553333
																											23.28	23.88		21.5	21.77	21.79	24.58	24.57	24.52		31.23	30.89				test	20.2	26.5967	23.44		-3.15667		-2.32111
																											22.55	22.21		26.56	26.71	26.66	25.69	25.48	25.46		27.61	27.55				test	20.9	23.6833	23.97		0.286667
																											23.97	22.42		23.62	23.72	23.71	21.82	21.79	21.76		24.08	24.02				test	20.11	26.6433	22.55		-4.09333
																											23.44	23.64		26.54	26.62	26.63	24.9	24.89	24.78		21.31	20.98
																											22.88	22.82		22.31	22.31	22.36	22.75	22.68	22.68		17.46	17.32
																												average housekeeping	average test	deltaCP		deltadeltaCT		2^-deltadeltaCT		average 2^-ddCT			2^-deltaCt*100
																											2.5	22.82	22.7033	-0.116667		0.448889		0.732607		0.689675			108.423
																											2.6	23.64	24.8567	1.21667		1.78222		0.290735					43.0276
																											2.11	22.42	21.79	-0.63		-0.0644444		1.04568					154.756
																											6.6	22.21	25.5433	3.33333		3.89889		0.0670375		0.274833			9.92126
																											6.7	23.88	24.5567	0.676667		1.24222		0.422721					62.5609
																											6.9	23.77	24.7833	1.01333		1.57889		0.33474					49.54
																											7.5	23.17	25.0333	1.86333		2.42889		0.185708		1.53278			27.4841
																											7.12	23.53	21.19	-2.34		-1.77444		3.42106					506.303
																											7.16	22.88	22.3267	-0.553333		0.0122222		0.991564					146.747
																											20.2	23.44	26.5967	3.15667		3.72222		0.0757704		0.313194			11.2137
																											20.9	23.97	23.6833	-0.286667		0.278889		0.824226					121.982
																											20.11	22.55	26.6433	4.09333		4.65889		0.0395854					5.85847
																											ev.1	23.28	21.6867	-1.59333		-1.02778		2.03888		1.15124			301.746
																											ev.2	23.02	22.7633	-0.256667		0.308889		0.807263					119.472
																											ev.20	22.12	22.2733	0.153333		0.718889		0.607565					89.9171
																													average delta CT control ->			-0.565556
																												BioRep1	BioRep2	BioRep3
																											EV	1.59333	0.256667	-0.153333
																											2	0.116667	-1.21667	0.63
																											6	-3.33333	-0.676667	-1.01333
																											7	-1.86333	2.34	0.553333
																											20	-3.15667	0.286667	-4.09333
																												stdev	stderr
																											EV.1	0.161967	0.0935117
																											Ev.2	0.0378594	0.0218581
																											Ev.20	0.0550757	0.031798
																											2.5	0.0404145	0.0233333
																											2.6	0.0665833	0.0384419
																											2.11	0.03	0.0173205
																											6.6	0.12741	0.0735603
																											6.7	0.0321455	0.0185592
																											6.9	0.0321455	0.0185592
																											7.5	0.0251661	0.0145297
																											7.12	0.043589	0.0251661
																											7.16	0.0288675	0.0166667
																											20.2	0.0493288	0.02848
																											20.9	0.0550757	0.031798
																											20.11	0.0763763	0.0440959
[truncated: 5 more columns]

## Sheet: Fig G
RNAi Eggshells
Cyst diameter																		a2012 1	a2012 2	a2012 3	EV.1	EV.2	EV.20	6.6	20.11	20.2
																	1	0.357329	0.376644	0.360548	0.386301	0.386301	0.434589	0.341233	0.473219	0.389521			Anova: Single Factor
																	2	0.366986	0.405616	0.360548	0.39274	0.437808	0.518288	0.408836	0.376644	0.437808
																	3	0.453904	0.408836	0.305822	0.334795	0.325137	0.399178	0.395959	0.344452	0.357329			SUMMARY
																	4	0.360548	0.347671	0.344452	0.479658	0.379863	0.363767	0.424931	0.35411	0.309041			Groups	Count	Sum	Average	Variance
																	5	0.344452	0.334795	0.47	0.399178	0.566575	0.35089	0.450685	0.35089	0.360548			a2012 1	20	7.0339	0.351695	0.00196667
																	6	0.412055	0.379863	0.360548	0.360548	0.363767	0.402397	0.47	0.321918	0.370205			a2012 2	20	6.8826	0.34413	0.0022525
																	7	0.302603	0.357329	0.363767	0.415274	0.338014	0.360548	0.35089	0.389521	0.370205			a2012 3	20	7.29788	0.364894	0.00177403
																	8	0.325137	0.344452	0.321918	0.376644	0.386301	0.395959	0.35411	0.344452	0.315479			EV.1	20	7.86445	0.393223	0.00180348
																	9	0.363767	0.280068	0.35411	0.418493	0.331575	0.376644	0.408836	0.389521	0.331575			EV.2	20	7.94815	0.397408	0.00299818
																	10	0.376644	0.395959	0.379863	0.341233	0.421712	0.376644	0.428151	0.276849	0.321918			EV.20	20	8.22822	0.411411	0.00327867
																	11	0.370205	0.35089	0.402397	0.35411	0.386301	0.338014	0.412055	0.338014	0.395959			6.6	20	8.08979	0.40449	0.00258453
																	12	0.35411	0.334795	0.418493	0.43137	0.408836	0.450685	0.482877	0.421712	0.370205			20.11	20	7.65842	0.382921	0.0023404
																	13	0.386301	0.39274	0.415274	0.379863	0.418493	0.379863	0.373425	0.376644	0.437808			20.2	20	7.40411	0.370205	0.00183918
																	14	0.31226	0.328356	0.315479	0.408836	0.486096	0.444247	0.35411	0.405616	0.424931
																	15	0.366986	0.328356	0.331575	0.35089	0.370205	0.511849	0.447466	0.415274	0.428151
																	16	0.321918	0.302603	0.35089	0.35411	0.402397	0.511849	0.344452	0.35411	0.366986			ANOVA
																	17	0.263973	0.254315	0.408836	0.495753	0.383082	0.405616	0.373425	0.405616	0.334795			Source of Variation	SS	df	MS	F	P-value	F crit
																	18	0.289726	0.260753	0.357329	0.395959	0.415274	0.479658	0.498973	0.434589	0.366986			Between Groups	0.0896942	8	0.0112118	4.84248	2.15089e-05	1.9929
																	19	0.31226	0.296164	0.373425	0.373425	0.366986	0.379863	0.328356	0.434589	0.412055			Within Groups	0.395915	171	0.00231529
																	20	0.39274	0.402397	0.302603	0.415274	0.373425	0.347671	0.441027	0.450685	0.302603
																		a2012 1	a2012 2	a2012 3	EV.1	EV.2	EV.20	6.6	20.11	20.2			Total	0.485609	179
																	average	0.351695	0.34413	0.364894	0.393223	0.397408	0.411411	0.40449	0.382921	0.370205
																	stdev	0.0443472	0.0474605	0.0421192	0.0424674	0.0547557	0.0572597	0.0508383	0.0483777	0.0428856
																	stderr	0.00991633	0.0106125	0.00941814	0.009496	0.0122437	0.0128036	0.0113678	0.0108176	0.00958952
																													Anova: Single Factor
																													SUMMARY
																													Groups	Count	Sum	Average	Variance
																													EV.1	20	7.86445	0.393223	0.00180348
																													EV.2	20	7.94815	0.397408	0.00299818
																													EV.20	20	8.22822	0.411411	0.00327867
																													6.6	20	8.08979	0.40449	0.00258453
																													20.11	20	7.65842	0.382921	0.0023404
																													20.2	20	7.40411	0.370205	0.00183918
																													ANOVA
																													Source of Variation	SS	df	MS	F	P-value	F crit
																													Between Groups	0.0222233	5	0.00444467	1.7965	0.119087	2.29391
																													Within Groups	0.282044	114	0.00247407
																													Total	0.304268	119

## Sheet: Fig H
Pre-diapause hatching	Well	Week 1	Week 2	Week 3	Week 4	WEEK 1	Average	stddev	stderr		RNAi vs no knock down													RNAi vs no knockdown averages									Well	Number of eggs in cysts			Hatch%W1	Hatch%W2	Hatch%W3	Hatch%W4
No knock-down	Ev.1.1	20	35	45	45	EV.1	15.2	11.077	4.95379			average	stdev	stderr																			Ev.1.1	984			2.03252	3.55691	4.57317	4.57317	average number of eggs	WEEK 4	Average	stddev	stderr
	Ev.1.2	30	63	63	87	EV.2	5.6	4.61519	2.06398		No knock down	7.53333	9.20545	1.68068																			Ev.1.2	760			3.94737	8.28947	8.28947	11.4474	773.6	EV.1	5.14846	3.98467	1.782				No knock down
	Ev.1.3	15	24	28	32	Ev.20	12.2	14.5671	6.5146		RNAi	9.46667	13.3668	2.44043																			Ev.1.3	703			2.13371	3.41394	3.98293	4.55192	830.4	EV.2	2.17142	1.17082	0.523605				RNAi
	Ev.1.4	0	3	3	3	20.9	3	4.24264	1.89737																								Ev.1.4	861			0	0.348432	0.348432	0.348432	646.4	Ev.20	4.00249	4.13014	1.84706
	Ev.1.5	11	21	21	27	2.5	7.4	7.8613	3.51568																								Ev.1.5	560			1.96429	3.75	3.75	4.82143	778.4	20.9	1.56028	2.13609	0.955288				std dev
	Ev.2.1	2	10	20	22	2.11	1.8	2.48998	1.11355																								Ev.2.1	833			0.240096	1.20048	2.40096	2.64106	913.2	2.5	3.23721	1.17006	0.523267
	Ev.2.2	9	13	24	26	20.2	17.2	6.83374	3.05614																								Ev.2.2	783			1.14943	1.66028	3.06513	3.32056	858.2	2.11	4.66159	4.96634	2.22101
	Ev.2.3	0	0	1	2	20.11	15.6	16.288	7.28423																								Ev.2.3	846			0	0	0.118203	0.236407	475.8	20.2	9.26973	4.32828	1.93566				stderr
	Ev.2.4	6	14	14	15	7.5	0	0	0																								Ev.2.4	729			0.823045	1.92044	1.92044	2.05761	694.2	20.11	11.036	5.58189	2.4963
	Ev.2.5	11	22	23	25	6.6	14.4	21.6518	9.68297																								Ev.2.5	961			1.14464	2.28928	2.39334	2.60146	861.8	7.5	2.46376	1.35799	0.607313
	Ev.20.1	4	5	10	10	6.7	0.4	0.894427	0.4																								Ev.20.1	591			0.676819	0.846024	1.69205	1.69205	819.4	6.6	10.5022	8.14122	3.64087
	Ev.20.2	36	55	56	61	6.9	9.2	12.112	5.41664																								Ev.20.2	563			6.39432	9.76909	9.94671	10.8348	1045.4	6.7	3.25919	3.11581	1.39343
	Ev.20.3	0	0	0	0	A2012.1	0.4	0.547723	0.244949																								Ev.20.3	642			0	0	0	0	717.4	6.9	8.22795	4.24108	1.89667
	Ev.20.4	5	9	17	23	A2012.2	7.4	10.6677	4.77074																								Ev.20.4	644			0.776398	1.39752	2.63975	3.57143
	Ev.20.5	16	30	30	31																												Ev.20.5	792			2.0202	3.78788	3.78788	3.91414
	20.9.1	4	14	17	17	WEEK 2	Average	stddev	stderr		RNAi vs no knock down																						20.9.1	725			0.551724	1.93103	2.34483	2.34483
	20.9.2	1	1	1	1	EV.1	29.2	22.1179	9.89141			average	stdev	stderr																			20.9.2	640			0.15625	0.15625	0.15625	0.15625
	20.9.3	10	28	28	37	EV.2	11.8	7.94984	3.55528		No knock down	16.6667	16.6554	3.04085																			20.9.3	743			1.3459	3.76851	3.76851	4.97981
	20.9.4	0	2	3	3	Ev.20	19.8	22.753	10.1755		RNAi	27.4667	26.4546	4.82992																			20.9.4	936			0	0.213675	0.320513	0.320513
	20.9.5	0	0	0	0	20.9	9	12.0416	5.38516																								20.9.5	848			0	0	0	0
	2.5.1	2	28	47	51	2.5	17.4	11.2606	5.03587																								2.5.1	1085			0.184332	2.58065	4.3318	4.70046
	2.5.2	1	2	7	15	2.11	12.8	18.3902	8.22435																								2.5.2	772			0.129534	0.259067	0.906736	1.94301
	2.5.3	10	24	27	36	20.2	37.8	18.2126	8.14494																								2.5.3	922			1.0846	2.60304	2.92842	3.90456
	2.5.4	20	24	36	38	20.11	40.4	33.2084	14.8513																								2.5.4	1093			1.82983	2.19579	3.29369	3.47667
	2.5.5	4	9	11	15	7.5	10	9.35414	4.1833																								2.5.5	694			0.576369	1.29683	1.58501	2.16138
	2.11.1	0	1	7	16	6.6	47.8	36.3001	16.2339																								2.11.1	760			0	0.131579	0.921053	2.10526
	2.11.2	0	9	24	38	6.7	6.6	10.4547	4.67547																								2.11.2	1037			0	0.867888	2.31437	3.66442
	2.11.3	5	45	75	103	6.9	22.2	17.47	7.81281																								2.11.3	777			0.643501	5.79151	9.65251	13.2561
	2.11.4	0	1	4	6	A2012.1	5.8	4.26615	1.90788																								2.11.4	950			0	0.105263	0.421053	0.631579
	2.11.5	4	8	22	28	A2012.2	22.2	25.3022	11.3155																								2.11.5	767			0.521512	1.04302	2.86832	3.65059
Knock-down	20.2.1	10	10	11	12																												20.2.1	413			2.42131	2.42131	2.66344	2.90557
	20.2.2	10	36	43	52	WEEK 3	Average	stddev	stderr		RNAi vs no knock down																						20.2.2	449			2.22717	8.01782	9.57684	11.5813
	20.2.3	25	51	57	60	EV.1	32	22.9565	10.2665			average	stdev	stderr																			20.2.3	634			3.94322	8.04416	8.99054	9.46372
	20.2.4	21	57	60	62	EV.2	16.4	9.44987	4.22611		No knock down	22.1333	19.3831	3.53886																			20.2.4	428			4.90654	13.3178	14.0187	14.486
	20.2.5	20	35	36	36	Ev.20	22.6	21.6287	9.67264		RNAi	39	33.3549	6.08975																			20.2.5	455			4.3956	7.69231	7.91209	7.91209
	20.11.1	40	50	59	61	20.9	9.8	12.276	5.48999																								20.11.1	595			6.72269	8.40336	9.91597	10.2521
	20.11.2	1	28	43	47	2.5	25.6	16.7869	7.50733																								20.11.2	716			0.139665	3.91061	6.00559	6.56425
	20.11.3	23	94	112	139	2.11	26.4	28.571	12.7773																								20.11.3	734			3.13351	12.8065	15.2589	18.9373
	20.11.4	12	14	24	36	20.2	41.4	19.6545	8.78977																								20.11.4	673			1.78306	2.08024	3.56612	5.34918
	20.11.5	2	16	66	106	20.11	60.8	32.874	14.7017																								20.11.5	753			0.265604	2.12483	8.76494	14.077
	7.5.1	0	14	14	23	7.5	11.4	8.90505	3.98246																								7.5.1	719			0	1.94715	1.94715	3.19889
	7.5.2	0	2	4	19	6.6	66	47.3973	21.1967																								7.5.2	829			0	0.241255	0.482509	2.29192
	7.5.3	0	11	15	15	6.7	16.2	17.0499	7.62496																								7.5.3	715			0	1.53846	2.0979	2.0979
	7.5.4	0	0	1	5	6.9	38.2	29.4483	13.1697																								7.5.4	924			0	0	0.108225	0.541126
	7.5.5	0	23	23	47	A2012.1	10.4	5.94138	2.65707																								7.5.5	1122			0	2.04991	2.04991	4.18895
	6.6.1	12	27	33	36	A2012.2	27.6	27.51	12.3028																								6.6.1	850			1.41176	3.17647	3.88235	4.23529
	6.6.2	0	4	4	5																												6.6.2	447			0	0.894855	0.894855	1.11857
	6.6.3	8	57	86	124	TOTAL	WEEK 1	WEEK 2	WEEK 3	WEEK 4																							6.6.3	1005			0.79602	5.67164	8.55721	12.3383
	6.6.4	0	50	83	135	EV.1	15.2	29.2	32	38.8																							6.6.4	1039			0	4.81232	7.98845	12.9933
	6.6.5	52	101	124	165	EV.2	5.6	11.8	16.4	18		RNAi vs no knockdown																					6.6.5	756			6.87831	13.3598	16.4021	21.8254
	6.7.1	2	25	37	41	Ev.20	12.2	19.8	22.6	25		week 1	week 2	week 3	week 4																		6.7.1	659			0.30349	3.79363	5.61457	6.22155
	6.7.2	0	5	12	45	20.9	3	9	9.8	11.6	Negative control	7.53333	16.6667	22.1333	27.1																		6.7.2	1353			0	0.369549	0.886918	3.32594
	6.7.3	0	2	31	95	2.5	7.4	17.4	25.6	31	RNAi	9.46667	27.4667	39	56.2667																		6.7.3	1464			0	0.136612	2.11749	6.48907
	6.7.4	0	1	1	2	2.11	1.8	12.8	26.4	38.2		err bars																					6.7.4	771			0	0.129702	0.129702	0.259403
	6.7.5	0	0	0	0	20.2	17.2	37.8	41.4	44.4		1.68068	3.04085	3.53886	4.4511																		6.7.5	980			0	0	0	0
	6.9.1	0	8	21	39	20.11	15.6	40.4	60.8	77.8		2.44043	4.82992	6.08975	8.55394																		6.9.1	580			0	1.37931	3.62069	6.72414
	6.9.2	5	42	85	148	7.5	0	10	11.4	21.8																							6.9.2	1112			0.44964	3.77698	7.64388	13.3094
	6.9.3	30	37	37	52	6.6	14.4	47.8	66	93																							6.9.3	502			5.9761	7.37052	7.37052	10.3586
	6.9.4	9	22	41	69	6.7	0.4	6.6	16.2	36.6																							6.9.4	787			1.14358	2.79543	5.20966	8.76747
	6.9.5	2	2	7	12	6.9	9.2	22.2	38.2	64																							6.9.5	606			0.330033	0.330033	1.15512	1.9802
Original line for infection of RNAi plants	a2012.1.1	0	1	6	17	A2012.1	0.4	5.8	10.4	14.6
	a2012.1.2	0	8	10	14	A2012.2	7.4	22.2	27.6	29.8
	a2012.1.3	1	4	13	13
	a2012.1.4	1	12	19	25
	a2012.1.5	0	4	4	4
	a2012.2.1	25	66	75	80	WEEK 4	Average	stddev	stderr
	a2012.2.2	0	2	4	6	EV.1	38.8	30.9386	13.8362
	a2012.2.3	0	12	15	17	EV.2	18	9.92472	4.43847
	a2012.2.4	2	11	21	21	Ev.20	25	23.3773	10.4547		RNAi vs no knock down
	a2012.2.5	10	20	23	25	20.9	11.6	15.7734	7.05408			average	stdev	stderr
						2.5	31	15.7003	7.0214		No knock down	27.1	24.3797	4.4511
						2.11	38.2	38.1864	17.0775		RNAi	56.2667	46.8519	8.55394
						20.2	44.4	20.8038	9.30376
						20.11	77.8	43.3555	19.3892
						7.5	21.8	15.5949	6.97424
						6.6	93	68.7423	30.7425
						6.7	36.6	38.8497	17.3741
						6.9	64	51.3663	22.9717
						A2012.1	14.6	7.56968	3.38526
						A2012.2	29.8	28.943	12.9437
[truncated: 4 more columns]

## Sheet: Fig I
Circular Dichroism
	axnca3	axnedta4	axntrd5	axnprd4						bufca5	bufedta2	buftrd2	bufprd2						Calcium	EDTA	TRD	PRD
260	-0.987922	-0.856981	-0.90897	-0.776749					260	0.569939	0.296212	0.375881	0.645236					260	-1.55786	-1.15319	-1.28485	-1.42199
260.25	-1.08159	-0.955217	-1.00895	-0.9088					260.25	0.558933	0.317841	0.367849	0.64001					260.25	-1.64052	-1.27306	-1.3768	-1.54881
260.5	-1.18713	-1.06351	-1.11712	-1.04212					260.5	0.550111	0.33344	0.36088	0.635154					260.5	-1.73724	-1.39695	-1.478	-1.67728
260.75	-1.30208	-1.17957	-1.23149	-1.17534					260.75	0.543238	0.343604	0.354924	0.630648					260.75	-1.84532	-1.52318	-1.58642	-1.80599
261	-1.42399	-1.30112	-1.35009	-1.3071					261	0.538072	0.348927	0.34994	0.626467					261	-1.96206	-1.65005	-1.70003	-1.93356
261.25	-1.55041	-1.42587	-1.47094	-1.43602					261.25	0.53438	0.350004	0.345876	0.622594					261.25	-2.08479	-1.77587	-1.81681	-2.05862
261.5	-1.67889	-1.55152	-1.59203	-1.56075					261.5	0.531922	0.34743	0.342689	0.619003					261.5	-2.21081	-1.89895	-1.93472	-2.17975
261.75	-1.80698	-1.67581	-1.71141	-1.67991					261.75	0.530461	0.3418	0.340332	0.615673					261.75	-2.33744	-2.01761	-2.05174	-2.29558
262	-1.93223	-1.79644	-1.82707	-1.79214					262	0.529759	0.333709	0.338757	0.612583					262	-2.46199	-2.13015	-2.16583	-2.40472
262.25	-2.05218	-1.91111	-1.93705	-1.89606					262.25	0.529578	0.323752	0.337919	0.609712					262.25	-2.58176	-2.23487	-2.27497	-2.50577
262.5	-2.16439	-2.01756	-2.03936	-1.99032					262.5	0.529681	0.312524	0.337771	0.607036					262.5	-2.69407	-2.33009	-2.37713	-2.59736
262.75	-2.2664	-2.11349	-2.13201	-2.07354					262.75	0.529831	0.300621	0.338267	0.604534					262.75	-2.79623	-2.41411	-2.47028	-2.67807
263	-2.3491	-2.18269	-2.21853	-2.13019					263	0.528375	0.298326	0.344008	0.601043					263	-2.87747	-2.48101	-2.56254	-2.73123
263.25	-2.39191	-2.24098	-2.27522	-2.18364					263.25	0.524729	0.281784	0.3495	0.611376					263.25	-2.91664	-2.52277	-2.62472	-2.79502
263.5	-2.43743	-2.26579	-2.30367	-2.22848					263.5	0.51373	0.285179	0.363655	0.608068					263.5	-2.95116	-2.55097	-2.66733	-2.83654
263.75	-2.45957	-2.28244	-2.30987	-2.23788					263.75	0.511695	0.272392	0.361276	0.599787					263.75	-2.97126	-2.55483	-2.67114	-2.83767
264	-2.45743	-2.27516	-2.30728	-2.23089					264	0.510488	0.264853	0.353502	0.592288					264	-2.96791	-2.54001	-2.66078	-2.82318
264.25	-2.42973	-2.24789	-2.27724	-2.19756					264.25	0.521328	0.25685	0.341894	0.584248					264.25	-2.95106	-2.50474	-2.61913	-2.78181
264.5	-2.38782	-2.20251	-2.24203	-2.14884					264.5	0.52128	0.252879	0.340131	0.578668					264.5	-2.9091	-2.45539	-2.58216	-2.72751
264.75	-2.34151	-2.14519	-2.18084	-2.10661					264.75	0.51954	0.240428	0.334142	0.579213					264.75	-2.86105	-2.38562	-2.51499	-2.68582
265	-2.27388	-2.08512	-2.11668	-2.03397					265	0.513224	0.246785	0.320692	0.577751					265	-2.7871	-2.33191	-2.43738	-2.61172
265.25	-2.19849	-2.00884	-2.04729	-1.96666					265.25	0.508615	0.25115	0.315986	0.566748					265.25	-2.70711	-2.25999	-2.36328	-2.53341
265.5	-2.123	-1.9471	-1.98299	-1.91299					265.5	0.498616	0.244662	0.305783	0.564661					265.5	-2.62161	-2.19176	-2.28878	-2.47765
265.75	-2.05627	-1.90232	-1.93073	-1.87093					265.75	0.493584	0.246948	0.290892	0.558616					265.75	-2.54985	-2.14926	-2.22162	-2.42955
266	-2.01917	-1.86958	-1.89431	-1.84269					266	0.491559	0.256423	0.294349	0.553725					266	-2.51073	-2.126	-2.18866	-2.39642
266.25	-1.99461	-1.84979	-1.86377	-1.83826					266.25	0.484502	0.263105	0.296683	0.539967					266.25	-2.47912	-2.11289	-2.16045	-2.37822
266.5	-1.99958	-1.85759	-1.87032	-1.85986					266.5	0.477903	0.259975	0.301878	0.537996					266.5	-2.47749	-2.11757	-2.17219	-2.39786
266.75	-2.0228	-1.89152	-1.89773	-1.89659					266.75	0.46994	0.257749	0.298106	0.531551					266.75	-2.49274	-2.14927	-2.19584	-2.42814
267	-2.07845	-1.95045	-1.94992	-1.95627					267	0.458305	0.260942	0.291853	0.525845					267	-2.53676	-2.21139	-2.24177	-2.48212
267.25	-2.15964	-2.04	-2.01856	-2.02525					267.25	0.460794	0.250865	0.280826	0.532975					267.25	-2.62043	-2.29086	-2.29939	-2.55823
267.5	-2.27641	-2.14958	-2.118	-2.11574					267.5	0.453416	0.247864	0.279295	0.540615					267.5	-2.72983	-2.39744	-2.3973	-2.65635
267.75	-2.386	-2.27451	-2.23598	-2.22896					267.75	0.441822	0.247549	0.273326	0.530538					267.75	-2.82782	-2.52206	-2.50931	-2.7595
268	-2.52532	-2.41064	-2.35528	-2.34864					268	0.435201	0.238078	0.282682	0.522559					268	-2.96052	-2.64872	-2.63796	-2.8712
268.25	-2.66037	-2.55767	-2.50996	-2.48478					268.25	0.423997	0.220419	0.269508	0.522074					268.25	-3.08436	-2.77809	-2.77947	-3.00686
268.5	-2.81309	-2.69687	-2.66323	-2.61492					268.5	0.417075	0.217246	0.277257	0.526897					268.5	-3.23016	-2.91412	-2.94049	-3.14181
268.75	-2.95415	-2.83351	-2.79611	-2.74036					268.75	0.42016	0.20481	0.278209	0.527798					268.75	-3.37431	-3.03832	-3.07432	-3.26816
269	-3.10486	-2.95827	-2.9207	-2.86262					269	0.415317	0.20473	0.276985	0.531451					269	-3.52017	-3.163	-3.19768	-3.39407
269.25	-3.23461	-3.08016	-3.038	-2.97794					269.25	0.421041	0.194665	0.272701	0.522382					269.25	-3.65565	-3.27483	-3.3107	-3.50032
269.5	-3.33895	-3.18136	-3.13923	-3.0579					269.5	0.423712	0.19054	0.270244	0.513576					269.5	-3.76267	-3.3719	-3.40947	-3.57147
269.75	-3.4225	-3.25944	-3.215	-3.12527					269.75	0.422673	0.178628	0.258968	0.504283					269.75	-3.84517	-3.43807	-3.47396	-3.62956
270	-3.48993	-3.30867	-3.27796	-3.17845					270	0.416166	0.177479	0.262297	0.494468					270	-3.9061	-3.48615	-3.54026	-3.67292
270.25	-3.52752	-3.3344	-3.30429	-3.20518					270.25	0.429183	0.173416	0.259681	0.484268					270.25	-3.95671	-3.50782	-3.56397	-3.68945
270.5	-3.53423	-3.35634	-3.31594	-3.2023					270.5	0.421602	0.176056	0.249726	0.476355					270.5	-3.95583	-3.5324	-3.56567	-3.67865
270.75	-3.53237	-3.33287	-3.31135	-3.19706					270.75	0.424403	0.174037	0.24895	0.464628					270.75	-3.95677	-3.50691	-3.5603	-3.66168
271	-3.51107	-3.31527	-3.28572	-3.17788					271	0.420536	0.174974	0.246424	0.454253					271	-3.93161	-3.49024	-3.53215	-3.63214
271.25	-3.46219	-3.27468	-3.24971	-3.1373					271.25	0.426866	0.187356	0.241086	0.452571					271.25	-3.88905	-3.46204	-3.4908	-3.58987
271.5	-3.40963	-3.21506	-3.20036	-3.08132					271.5	0.427333	0.188485	0.245128	0.443779					271.5	-3.83696	-3.40354	-3.44549	-3.5251
271.75	-3.33653	-3.15326	-3.13028	-3.02248					271.75	0.413975	0.182163	0.243615	0.436157					271.75	-3.7505	-3.33542	-3.3739	-3.45864
272	-3.26502	-3.09292	-3.06631	-2.96615					272	0.408774	0.187524	0.240335	0.436186					272	-3.67379	-3.28044	-3.30665	-3.40234
272.25	-3.19089	-3.03097	-2.99704	-2.89689					272.25	0.40647	0.184281	0.230453	0.426848					272.25	-3.59736	-3.21525	-3.2275	-3.32374
272.5	-3.12288	-2.97053	-2.93188	-2.82953					272.5	0.400618	0.184647	0.224364	0.423138					272.5	-3.52349	-3.15518	-3.15624	-3.25267
272.75	-3.06361	-2.91863	-2.86685	-2.77127					272.75	0.398867	0.185062	0.212937	0.415564					272.75	-3.46247	-3.10369	-3.07978	-3.18683
273	-3.00596	-2.86854	-2.81916	-2.71324					273	0.387586	0.187808	0.207056	0.404077					273	-3.39355	-3.05634	-3.02622	-3.11731
273.25	-2.94932	-2.82018	-2.77165	-2.67059					273.25	0.382873	0.181511	0.197382	0.396536					273.25	-3.33219	-3.00169	-2.96903	-3.06713
273.5	-2.91509	-2.79274	-2.73687	-2.63286					273.5	0.382059	0.165053	0.191107	0.392629					273.5	-3.29715	-2.9578	-2.92798	-3.02549
273.75	-2.88842	-2.76585	-2.7201	-2.60811					273.75	0.375028	0.153447	0.180578	0.397734					273.75	-3.26345	-2.9193	-2.90068	-3.00585
274	-2.87672	-2.74217	-2.70733	-2.58003					274	0.36712	0.147786	0.185437	0.392773					274	-3.24384	-2.88995	-2.89276	-2.97281
274.25	-2.87895	-2.7368	-2.69942	-2.58085					274.25	0.369832	0.138253	0.177596	0.393518					274.25	-3.24878	-2.87506	-2.87702	-2.97436
274.5	-2.88477	-2.74293	-2.69844	-2.59344					274.5	0.350663	0.125783	0.175566	0.395368					274.5	-3.23543	-2.86872	-2.87401	-2.98881
274.75	-2.90251	-2.75333	-2.70135	-2.61648					274.75	0.337449	0.118781	0.177527	0.379989					274.75	-3.23996	-2.87211	-2.87888	-2.99647
275	-2.92462	-2.76605	-2.71548	-2.61662					275	0.323678	0.103966	0.169777	0.378734					275	-3.2483	-2.87001	-2.88525	-2.99536
275.25	-2.94876	-2.78215	-2.73764	-2.6412					275.25	0.306921	0.0909387	0.16152	0.373476					275.25	-3.25568	-2.87309	-2.89916	-3.01467
275.5	-2.96877	-2.80581	-2.75786	-2.67102					275.5	0.293516	0.0820636	0.160923	0.371654					275.5	-3.26229	-2.88788	-2.91878	-3.04268
275.75	-2.98578	-2.83202	-2.78371	-2.70112					275.75	0.28267	0.0733166	0.147518	0.366936					275.75	-3.26845	-2.90534	-2.93123	-3.06805
276	-3.0083	-2.87753	-2.81222	-2.73029					276	0.267609	0.0616874	0.144956	0.365166					276	-3.27591	-2.93922	-2.95718	-3.09546
276.25	-3.05063	-2.8972	-2.84327	-2.7676					276.25	0.260205	0.0560481	0.139054	0.35837					276.25	-3.31084	-2.95325	-2.98232	-3.12597
276.5	-3.06825	-2.93474	-2.87401	-2.79056					276.5	0.250109	0.0515295	0.126337	0.358177					276.5	-3.31836	-2.98627	-3.00035	-3.14874
276.75	-3.09797	-2.96614	-2.89757	-2.81552					276.75	0.247465	0.0528666	0.113263	0.358666					276.75	-3.34544	-3.01901	-3.01083	-3.17419
277	-3.12658	-2.99837	-2.91524	-2.83985					277	0.239003	0.0491975	0.112891	0.355748					277	-3.36559	-3.04757	-3.02813	-3.1956
277.25	-3.13726	-3.02389	-2.93378	-2.86648					277.25	0.228349	0.0414384	0.109851	0.354602					277.25	-3.36561	-3.06533	-3.04363	-3.22108
277.5	-3.16012	-3.04069	-2.96736	-2.89087					277.5	0.231134	0.0498845	0.104319	0.349766					277.5	-3.39125	-3.09058	-3.07168	-3.24064
277.75	-3.17827	-3.05463	-2.98471	-2.90088					277.75	0.227274	0.0481524	0.103114	0.333691					277.75	-3.40554	-3.10279	-3.08783	-3.23457
278	-3.18891	-3.0611	-2.99431	-2.90754					278	0.222777	0.0528287	0.0992018	0.330485					278	-3.41168	-3.11393	-3.09351	-3.23803
278.25	-3.19698	-3.05903	-3.00204	-2.91632					278.25	0.219627	0.0505022	0.0909006	0.318126					278.25	-3.41661	-3.10953	-3.09294	-3.23445
278.5	-3.2048	-3.05941	-3.00449	-2.92145					278.5	0.2174	0.0445902	0.0890391	0.324445					278.5	-3.4222	-3.104	-3.09353	-3.24589
278.75	-3.20267	-3.05768	-3.00666	-2.92437					278.75	0.212512	0.0416624	0.0872028	0.324652					278.75	-3.41518	-3.09934	-3.09386	-3.24902
279	-3.20604	-3.05789	-3.00311	-2.92025					279	0.216787	0.0391774	0.080454	0.315095					279	-3.42283	-3.09707	-3.08356	-3.23534
279.25	-3.20062	-3.04618	-3.00464	-2.91685					279.25	0.214697	0.0301714	0.0824208	0.305961					279.25	-3.41532	-3.07635	-3.08706	-3.22281
279.5	-3.1926	-3.03388	-2.98636	-2.90627					279.5	0.21021	0.0262021	0.0791213	0.298146					279.5	-3.40281	-3.06008	-3.06548	-3.20442
279.75	-3.17373	-3.01319	-2.97289	-2.90795					279.75	0.213215	0.0222466	0.0705464	0.289152					279.75	-3.38694	-3.03544	-3.04344	-3.1971
280	-3.15649	-2.98724	-2.96244	-2.88765					280	0.202816	0.0147174	0.06984	0.283205					280	-3.35931	-3.00196	-3.03228	-3.17086
280.25	-3.14533	-2.96108	-2.94777	-2.87316					280.25	0.205059	0.0118463	0.0681303	0.273135					280.25	-3.35039	-2.97293	-3.0159	-3.14629
280.5	-3.13223	-2.93938	-2.93357	-2.84779					280.5	0.197846	0.00327838	0.0582199	0.268268					280.5	-3.33007	-2.94266	-2.99179	-3.11606
280.75	-3.09929	-2.92205	-2.91572	-2.82034					280.75	0.188383	-0.0053606	0.0530088	0.253794					280.75	-3.28768	-2.91669	-2.96873	-3.07414
281	-3.06306	-2.8917	-2.88348	-2.79742					281	0.184728	-0.013171	0.0423251	0.251511					281	-3.24779	-2.87853	-2.9258	-3.04893
281.25	-3.03802	-2.86333	-2.85377	-2.76598					281.25	0.186329	-0.0227956	0.0412136	0.237696					281.25	-3.22435	-2.84053	-2.89498	-3.00368
281.5	-3.00988	-2.83767	-2.83416	-2.73229					281.5	0.179636	-0.0288136	0.0289456	0.231984					281.5	-3.18951	-2.80886	-2.86311	-2.96427
281.75	-2.99356	-2.80797	-2.80628	-2.69863					281.75	0.172962	-0.0353588	0.016711	0.226865					281.75	-3.16652	-2.77261	-2.82299	-2.92549
282	-2.9618	-2.78094	-2.78669	-2.67324					282	0.167452	-0.0408196	0.00423635	0.224542					282	-3.12925	-2.74012	-2.79092	-2.89778
282.25	-2.94854	-2.76233	-2.75355	-2.65219					282.25	0.164437	-0.0423551	-0.0044298	0.212399					282.25	-3.11298	-2.71997	-2.74912	-2.86459
282.5	-2.92883	-2.7395	-2.7452	-2.63744					282.5	0.160944	-0.0557995	-0.0037928	0.201074					282.5	-3.08978	-2.6837	-2.74141	-2.83851
282.75	-2.90349	-2.70989	-2.73866	-2.61988					282.75	0.154201	-0.0677036	-0.0099722	0.192439					282.75	-3.05769	-2.64218	-2.72869	-2.81232
283	-2.89447	-2.69233	-2.72699	-2.60307					283	0.144351	-0.071026	-0.0124756	0.184833					283	-3.03882	-2.62131	-2.71452	-2.7879
283.25	-2.87545	-2.66922	-2.69943	-2.57539					283.25	0.135299	-0.0803182	-0.0160312	0.175271					283.25	-3.01075	-2.5889	-2.6834	-2.75066
283.5	-2.85743	-2.64923	-2.67966	-2.56867					283.5	0.124707	-0.0890693	-0.0265186	0.174655					283.5	-2.98214	-2.56016	-2.65314	-2.74333
283.75	-2.83611	-2.62973	-2.66017	-2.55394					283.75	0.115613	-0.0917373	-0.0299192	0.168367					283.75	-2.95173	-2.538	-2.63025	-2.72231
284	-2.81932	-2.6189	-2.63013	-2.54722					284	0.100933	-0.0965375	-0.0377984	0.167305					284	-2.92025	-2.52237	-2.59233	-2.71453
284.25	-2.79965	-2.60151	-2.61469	-2.53845					284.25	0.0905782	-0.101814	-0.0408671	0.156934					284.25	-2.89022	-2.4997	-2.57382	-2.69538
284.5	-2.78255	-2.58542	-2.58568	-2.52046					284.5	0.0888678	-0.103748	-0.0416141	0.1434					284.5	-2.87141	-2.48167	-2.54406	-2.66386
284.75	-2.75007	-2.55665	-2.5631	-2.5082					284.75	0.0785979	-0.114023	-0.0442724	0.136197					284.75	-2.82867	-2.44262	-2.51883	-2.64439
285	-2.71927	-2.53006	-2.52366	-2.48982					285	0.0698963	-0.11614	-0.0566641	0.128542					285	-2.78917	-2.41392	-2.467	-2.61836
285.25	-2.67989	-2.49617	-2.49567	-2.46173					285.25	0.0649209	-0.125261	-0.0660092	0.121937					285.25	-2.74481	-2.37091	-2.42966	-2.58366
285.5	-2.64401	-2.46093	-2.46174	-2.43103					285.5	0.0650427	-0.126771	-0.0765465	0.125514					285.5	-2.70905	-2.33416	-2.3852	-2.55655
285.75	-2.60825	-2.42942	-2.41808	-2.3977					285.75	0.0610994	-0.131549	-0.0812281	0.115139					285.75	-2.66935	-2.29787	-2.33686	-2.51284
286	-2.56668	-2.38552	-2.35743	-2.3489					286	0.0430241	-0.135162	-0.0918481	0.11372					286	-2.6097	-2.25036	-2.26559	-2.46262
286.25	-2.50445	-2.32972	-2.30042	-2.2928					286.25	0.0399784	-0.135803	-0.0936363	0.106455					286.25	-2.54443	-2.19392	-2.20678	-2.39925
286.5	-2.44509	-2.26419	-2.23441	-2.2415					286.5	0.0276076	-0.135116	-0.0984839	0.0991607					286.5	-2.4727	-2.12907	-2.13593	-2.34066
286.75	-2.39068	-2.20958	-2.1847	-2.1752					286.75	0.0177443	-0.140581	-0.0995865	0.0912763					286.75	-2.40842	-2.069	-2.08511	-2.26648
287	-2.32383	-2.14184	-2.12916	-2.10085					287	0.00578085	-0.140057	-0.106767	0.0844873					287	-2.32961	-2.00178	-2.02239	-2.18534
287.25	-2.25449	-2.06441	-2.0606	-2.02869					287.25	0.00151725	-0.141572	-0.115324	0.0792771					287.25	-2.25601	-1.92284	-1.94527	-2.10797
287.5	-2.18131	-1.98199	-1.99208	-1.95297					287.5	0.00038085	-0.148973	-0.123126	0.0710725					287.5	-2.18169	-1.83301	-1.86895	-2.02404
287.75	-2.1033	-1.89348	-1.91282	-1.86394					287.75	-0.0054209	-0.155706	-0.130517	0.0554703					287.75	-2.09788	-1.73777	-1.7823	-1.91941
288	-2.0203	-1.80101	-1.83959	-1.78167					288	-0.0079828	-0.170374	-0.135285	0.0529768					288	-2.01231	-1.63063	-1.70431	-1.83464
288.25	-1.92692	-1.70712	-1.75571	-1.68355					288.25	-0.0196521	-0.175367	-0.137408	0.0478932					288.25	-1.90727	-1.53175	-1.6183	-1.73145
288.5	-1.84174	-1.61292	-1.66671	-1.59097					288.5	-0.0323345	-0.185773	-0.142641	0.0373994					288.5	-1.80941	-1.42714	-1.52407	-1.62837
288.75	-1.74696	-1.51158	-1.57469	-1.49121					288.75	-0.0319937	-0.190999	-0.144727	0.0331012					288.75	-1.71497	-1.32058	-1.42996	-1.52431
289	-1.65875	-1.41251	-1.48217	-1.39954					289	-0.0310399	-0.19693	-0.146993	0.0248932					289	-1.62771	-1.21558	-1.33518	-1.42444
289.25	-1.56109	-1.3147	-1.38346	-1.30459					289.25	-0.0348162	-0.203794	-0.140167	0.0180628					289.25	-1.52628	-1.11091	-1.2433	-1.32266
289.5	-1.46992	-1.22209	-1.29272	-1.21196					289.5	-0.0395117	-0.220181	-0.142124	0.00789945					289.5	-1.43041	-1.00191	-1.15059	-1.21986
289.75	-1.38189	-1.13232	-1.20712	-1.1236					289.75	-0.0387917	-0.231815	-0.144791	0.0063863					289.75	-1.34309	-0.900505	-1.06233	-1.12998
290	-1.29561	-1.03928	-1.11903	-1.03024					290	-0.0409664	-0.239996	-0.145565	-0.0009366					290	-1.25464	-0.799281	-0.973465	-1.02931
290.25	-1.21032	-0.952114	-1.03064	-0.954755					290.25	-0.046742	-0.247215	-0.155051	-0.0050753					290.25	-1.16358	-0.704899	-0.875592	-0.949679
290.5	-1.13262	-0.872393	-0.943136	-0.87462					290.5	-0.0473719	-0.249624	-0.159901	-0.0100912					290.5	-1.08525	-0.622769	-0.783235	-0.864529
290.75	-1.05128	-0.797099	-0.862678	-0.801541					290.75	-0.042967	-0.257218	-0.166251	-0.0107014					290.75	-1.00832	-0.539881	-0.696426	-0.79084
291	-0.975314	-0.732009	-0.788459	-0.739063					291	-0.0432117	-0.253063	-0.166411	-0.004436					291	-0.932102	-0.478946	-0.622047	-0.734627
291.25	-0.915657	-0.670063	-0.719284	-0.670077					291.25	-0.0469732	-0.255918	-0.163883	-0.0016386					291.25	-0.868684	-0.414145	-0.5554	-0.668438
291.5	-0.861315	-0.603593	-0.648971	-0.613273					291.5	-0.0530323	-0.256052	-0.15998	-0.0012565					291.5	-0.808282	-0.347541	-0.488991	-0.612016
291.75	-0.806405	-0.554344	-0.595504	-0.558839					291.75	-0.050013	-0.251354	-0.158833	-0.0139723					291.75	-0.756392	-0.302991	-0.43667	-0.544867
292	-0.758756	-0.515029	-0.546508	-0.515049					292	-0.057213	-0.244777	-0.161574	-0.0121431					292	-0.701543	-0.270252	-0.384935	-0.502906
292.25	-0.715321	-0.474361	-0.504403	-0.468552					292.25	-0.0601509	-0.247597	-0.16073	-0.0090659					292.25	-0.65517	-0.226764	-0.343672	-0.459486
292.5	-0.669893	-0.424881	-0.457441	-0.426733					292.5	-0.0579717	-0.244522	-0.167431	-0.0060426					292.5	-0.611921	-0.18036	-0.290011	-0.42069
292.75	-0.623874	-0.387704	-0.414144	-0.389786					292.75	-0.057546	-0.245259	-0.187178	-0.0025482					292.75	-0.566328	-0.142445	-0.226966	-0.387238
293	-0.586036	-0.357028	-0.373067	-0.354085					293	-0.0596068	-0.250495	-0.191579	-0.0030897					293	-0.526429	-0.106533	-0.181488	-0.350996
293.25	-0.551441	-0.317159	-0.337615	-0.323082					293.25	-0.0690139	-0.249912	-0.19983	-0.0065441					293.25	-0.482427	-0.0672472	-0.137784	-0.316538
293.5	-0.51762	-0.294415	-0.306391	-0.29557					293.5	-0.0766898	-0.255124	-0.203059	-0.0112615					293.5	-0.44093	-0.0392907	-0.103332	-0.284309
293.75	-0.49239	-0.27171	-0.273876	-0.265082					293.75	-0.0854697	-0.255873	-0.206519	-0.0211432					293.75	-0.40692	-0.0158368	-0.067357	-0.243939
294	-0.464909	-0.242972	-0.246794	-0.238035					294	-0.0823361	-0.263676	-0.211619	-0.0352739					294	-0.382573	0.0207038	-0.0351753	-0.202761
294.25	-0.438454	-0.222534	-0.222324	-0.210746					294.25	-0.0809912	-0.267721	-0.205883	-0.0408021					294.25	-0.357463	0.0451867	-0.0164413	-0.169944
294.5	-0.415476	-0.208799	-0.202222	-0.191908					294.5	-0.0810976	-0.273695	-0.205449	-0.0533287					294.5	-0.334378	0.0648952	0.00322683	-0.138579
294.75	-0.392547	-0.19692	-0.180217	-0.175072					294.75	-0.0949548	-0.283284	-0.203236	-0.0543071					294.75	-0.297592	0.0863643	0.0230188	-0.120765
295	-0.377101	-0.188167	-0.166694	-0.152139					295	-0.102489	-0.290817	-0.207718	-0.0607555					295	-0.274612	0.10265	0.0410237	-0.0913836
295.25	-0.363832	-0.177721	-0.151392	-0.136374					295.25	-0.109048	-0.295414	-0.213535	-0.0699033					295.25	-0.254784	0.117693	0.0621427	-0.0664705
295.5	-0.355518	-0.163407	-0.140126	-0.127293					295.5	-0.117144	-0.30194	-0.215677	-0.082016					295.5	-0.238374	0.138532	0.0755515	-0.0452767
295.75	-0.343126	-0.157168	-0.120731	-0.113554					295.75	-0.123225	-0.303254	-0.220675	-0.087892					295.75	-0.219901	0.146086	0.0999445	-0.0256619
296	-0.336257	-0.148739	-0.10992	-0.099355					296	-0.120783	-0.310532	-0.217453	-0.0907769					296	-0.215475	0.161793	0.107533	-0.00857813
296.25	-0.323851	-0.141977	-0.0960451	-0.0954405					296.25	-0.118469	-0.316753	-0.214195	-0.0912179					296.25	-0.205383	0.174776	0.11815	-0.0042226
296.5	-0.318931	-0.142362	-0.0906101	-0.0852348					296.5	-0.125454	-0.316152	-0.21125	-0.0877689					296.5	-0.193477	0.17379	0.120639	0.00253413
296.75	-0.322425	-0.137977	-0.0879519	-0.0800423					296.75	-0.123041	-0.319016	-0.218146	-0.0927271					296.75	-0.199384	0.181039	0.130194	0.0126848
297	-0.318562	-0.134745	-0.0892118	-0.0783881					297	-0.123954	-0.316782	-0.219526	-0.0949667					297	-0.194608	0.182037	0.130314	0.0165786
297.25	-0.316224	-0.131571	-0.0914335	-0.0744521					297.25	-0.128118	-0.315325	-0.2242	-0.0963857					297.25	-0.188106	0.183755	0.132767	0.0219336
297.5	-0.309588	-0.127452	-0.0919488	-0.0767416					297.5	-0.127614	-0.313743	-0.223266	-0.0853722					297.5	-0.181973	0.186291	0.131317	0.00863063
297.75	-0.305665	-0.123963	-0.0924493	-0.0771603					297.75	-0.134249	-0.318434	-0.227554	-0.0804047					297.75	-0.171416	0.194471	0.135105	0.00324443
298	-0.301428	-0.120273	-0.0879044	-0.074288					298	-0.133167	-0.318946	-0.237976	-0.0756365					298	-0.168261	0.198673	0.150072	0.0013485
298.25	-0.294073	-0.123741	-0.0873058	-0.0777381					298.25	-0.1323	-0.322146	-0.246685	-0.0775902					298.25	-0.161773	0.198405	0.159379	-0.0001479
298.5	-0.292075	-0.120661	-0.0858486	-0.0819108					298.5	-0.13169	-0.320464	-0.245904	-0.0847931					298.5	-0.160384	0.199803	0.160055	0.0028823
298.75	-0.294644	-0.116721	-0.0871289	-0.084104					298.75	-0.137607	-0.322686	-0.255066	-0.0895605					298.75	-0.157037	0.205964	0.167937	0.00545647
299	-0.28742	-0.122039	-0.0840038	-0.0862797					299	-0.140486	-0.319794	-0.266025	-0.100982					299	-0.146934	0.197755	0.182021	0.0147022
299.25	-0.29153	-0.125374	-0.0849332	-0.0870194					299.25	-0.138175	-0.322857	-0.2683	-0.100526					299.25	-0.153355	0.197483	0.183367	0.0135061
299.5	-0.285313	-0.125022	-0.091296	-0.0897186					299.5	-0.135432	-0.32919	-0.270415	-0.107363					299.5	-0.149881	0.204168	0.179119	0.0176443
299.75	-0.287317	-0.127951	-0.0981611	-0.0966909					299.75	-0.143554	-0.333004	-0.27056	-0.109577					299.75	-0.143763	0.205052	0.172399	0.0128863
300	-0.287993	-0.131584	-0.100836	-0.101398					300	-0.147397	-0.328713	-0.27834	-0.115839					300	-0.140596	0.197129	0.177504	0.0144414
300.25	-0.288179	-0.134347	-0.0964639	-0.104738					300.25	-0.15291	-0.327479	-0.281767	-0.118049					300.25	-0.135269	0.193132	0.185303	0.0133109
300.5	-0.28605	-0.141949	-0.101905	-0.107164					300.5	-0.150677	-0.331012	-0.284751	-0.124778					300.5	-0.135372	0.189063	0.182846	0.0176144
300.75	-0.285162	-0.145298	-0.102952	-0.10901					300.75	-0.152552	-0.334685	-0.291319	-0.129517					300.75	-0.13261	0.189387	0.188367	0.0205069
301	-0.28765	-0.148732	-0.105922	-0.11401					301	-0.152168	-0.333803	-0.294411	-0.125621					301	-0.135483	0.185071	0.18849	0.0116118
301.25	-0.284675	-0.151187	-0.0963436	-0.110436					301.25	-0.154957	-0.326133	-0.291036	-0.125491					301.25	-0.129718	0.174946	0.194692	0.0150546
301.5	-0.287288	-0.14902	-0.101847	-0.11403					301.5	-0.156778	-0.327657	-0.289191	-0.129126					301.5	-0.130509	0.178636	0.187344	0.015096
301.75	-0.285831	-0.151087	-0.103381	-0.119693					301.75	-0.156607	-0.325539	-0.291853	-0.126364					301.75	-0.129224	0.174452	0.188472	0.00667123
302	-0.289733	-0.156331	-0.111708	-0.120032					302	-0.158107	-0.318873	-0.296851	-0.125925					302	-0.131627	0.162541	0.185143	0.00589307
302.25	-0.291943	-0.156219	-0.117954	-0.123046					302.25	-0.152072	-0.317056	-0.302486	-0.127311					302.25	-0.139871	0.160837	0.184532	0.00426543
302.5	-0.287047	-0.15624	-0.12578	-0.122342					302.5	-0.15108	-0.313381	-0.296849	-0.127014					302.5	-0.135967	0.157141	0.171069	0.0046721
302.75	-0.292208	-0.152318	-0.12511	-0.117319					302.75	-0.150628	-0.309423	-0.292774	-0.127711					302.75	-0.14158	0.157105	0.167664	0.0103922
303	-0.282366	-0.159914	-0.121786	-0.113622					303	-0.146794	-0.305632	-0.285665	-0.120039					303	-0.135571	0.145718	0.163879	0.00641737
303.25	-0.283214	-0.165154	-0.123664	-0.111167					303.25	-0.151669	-0.306472	-0.285352	-0.119117					303.25	-0.131546	0.141318	0.161688	0.0079501
303.5	-0.277054	-0.162352	-0.120655	-0.109023					303.5	-0.151037	-0.305222	-0.285072	-0.113526					303.5	-0.126017	0.14287	0.164417	0.0045027
303.75	-0.272929	-0.163562	-0.120111	-0.107164					303.75	-0.151028	-0.297982	-0.282087	-0.112513					303.75	-0.121901	0.13442	0.161975	0.00534897
304	-0.274144	-0.15887	-0.113969	-0.099934					304	-0.149713	-0.294561	-0.281127	-0.108109					304	-0.124431	0.135692	0.167159	0.00817547
304.25	-0.272691	-0.156761	-0.111658	-0.0917484					304.25	-0.149808	-0.293833	-0.283687	-0.107534					304.25	-0.122883	0.137072	0.17203	0.0157856
304.5	-0.268682	-0.160879	-0.10563	-0.0838855					304.5	-0.141784	-0.292019	-0.27884	-0.110385					304.5	-0.126899	0.13114	0.173209	0.0264995
304.75	-0.273588	-0.160213	-0.107039	-0.0847424					304.75	-0.140524	-0.294056	-0.268215	-0.104081					304.75	-0.133064	0.133842	0.161176	0.0193381
305	-0.274576	-0.153415	-0.105867	-0.0841279					305	-0.140016	-0.289609	-0.267109	-0.103984					305	-0.13456	0.136194	0.161242	0.0198556
305.25	-0.274222	-0.148714	-0.0998537	-0.0801796					305.25	-0.13921	-0.283694	-0.261763	-0.0996612					305.25	-0.135013	0.13498	0.161909	0.0194816
305.5	-0.275604	-0.150036	-0.0949034	-0.0794918					305.5	-0.132641	-0.278071	-0.253951	-0.0972532					305.5	-0.142962	0.128035	0.159048	0.0177614
305.75	-0.270836	-0.147562	-0.0937225	-0.0818645					305.75	-0.128044	-0.281407	-0.246364	-0.0952791					305.75	-0.142792	0.133845	0.152641	0.0134146
306	-0.263894	-0.145441	-0.0920077	-0.0795935					306	-0.131246	-0.280586	-0.239176	-0.0842144					306	-0.132647	0.135145	0.147169	0.00462093
306.25	-0.260171	-0.143028	-0.0905999	-0.0750142					306.25	-0.132024	-0.274396	-0.232813	-0.0800121					306.25	-0.128147	0.131368	0.142213	0.0049979
306.5	-0.256047	-0.138342	-0.0874149	-0.0788924					306.5	-0.122719	-0.270651	-0.221891	-0.0742532					306.5	-0.133328	0.132309	0.134477	-0.0046392
306.75	-0.254694	-0.135988	-0.0805949	-0.0791611					306.75	-0.123816	-0.267249	-0.213667	-0.075698					306.75	-0.130878	0.131261	0.133072	-0.00346307
307	-0.249719	-0.130415	-0.0827508	-0.0772409					307	-0.11614	-0.267096	-0.209427	-0.07279					307	-0.133579	0.136681	0.126676	-0.00445093
307.25	-0.248067	-0.135721	-0.0788371	-0.0781006					307.25	-0.108899	-0.260491	-0.20418	-0.0681146					307.25	-0.139168	0.12477	0.125342	-0.009986
307.5	-0.245718	-0.135026	-0.0789013	-0.0673522					307.5	-0.107448	-0.257122	-0.198957	-0.0724289					307.5	-0.138271	0.122095	0.120055	0.00507673
307.75	-0.238964	-0.133531	-0.0728578	-0.0628479					307.75	-0.100918	-0.258779	-0.197703	-0.0721403					307.75	-0.138045	0.125248	0.124845	0.00929243
308	-0.230603	-0.131697	-0.0694723	-0.0595323					308	-0.0941581	-0.260061	-0.190266	-0.0683112					308	-0.136445	0.128364	0.120794	0.00877889
308.25	-0.223458	-0.128024	-0.065658	-0.0529339					308.25	-0.0941271	-0.255379	-0.182319	-0.0638528					308.25	-0.129331	0.127355	0.116661	0.0109189
308.5	-0.215043	-0.128352	-0.0649349	-0.0489793					308.5	-0.0964201	-0.258767	-0.178931	-0.0628894					308.5	-0.118623	0.130415	0.113997	0.0139101
308.75	-0.212071	-0.122821	-0.0575737	-0.0478105					308.75	-0.0950992	-0.256342	-0.184914	-0.0623106					308.75	-0.116972	0.133522	0.12734	0.0145001
309	-0.202701	-0.114187	-0.0520616	-0.042763					309	-0.0929152	-0.249133	-0.189726	-0.0548854					309	-0.109786	0.134946	0.137664	0.0121224
309.25	-0.190603	-0.110007	-0.0448025	-0.0271854					309.25	-0.0827566	-0.2482	-0.187721	-0.0602499					309.25	-0.107846	0.138193	0.142918	0.0330645
309.5	-0.188635	-0.103844	-0.0406972	-0.0199496					309.5	-0.0762609	-0.248122	-0.190924	-0.054653					309.5	-0.112374	0.144278	0.150227	0.0347034
309.75	-0.184847	-0.0987816	-0.0352976	-0.0128402					309.75	-0.0685436	-0.25149	-0.194285	-0.0550608					309.75	-0.116303	0.152708	0.158988	0.0422206
310	-0.186887	-0.0937223	-0.0268966	-0.0059718					310	-0.0621241	-0.248259	-0.191822	-0.0530768					310	-0.124763	0.154537	0.164925	0.047105
310.25	-0.186358	-0.0866988	-0.0275559	-0.0040648					310.25	-0.064087	-0.248901	-0.191136	-0.048843					310.25	-0.122271	0.162203	0.16358	0.0447782
310.5	-0.182028	-0.0757108	-0.0170743	0.00222177					310.5	-0.0618997	-0.242971	-0.186745	-0.0408794					310.5	-0.120128	0.16726	0.169671	0.0431012
310.75	-0.175808	-0.0696515	-0.0133436	0.000593333					310.75	-0.0598517	-0.246401	-0.185795	-0.0417726					310.75	-0.115956	0.17675	0.172451	0.0423659
311	-0.170496	-0.0636263	-0.0143752	0.0031377					311	-0.0598101	-0.247919	-0.185562	-0.0389362					311	-0.110686	0.184293	0.171187	0.0420739
311.25	-0.165296	-0.0519719	-0.011724	0.00470527					311.25	-0.0623201	-0.243456	-0.18693	-0.0376987					311.25	-0.102976	0.191485	0.175206	0.042404
311.5	-0.162324	-0.0462802	-0.00550525	0.00913043					311.5	-0.0643594	-0.234986	-0.184747	-0.0345997					311.5	-0.0979646	0.188706	0.179241	0.0437301
311.75	-0.159962	-0.0409447	-0.00532622	0.0113532					311.75	-0.0536002	-0.2294	-0.18076	-0.0379041					311.75	-0.106361	0.188455	0.175434	0.0492573
312	-0.156993	-0.0345569	0.00586805	0.00944974					312	-0.0538103	-0.229905	-0.176916	-0.037903					312	-0.103183	0.195348	0.182784	0.0473527
312.25	-0.155827	-0.032371	0.0101882	0.015923					312.25	-0.0561135	-0.229379	-0.17739	-0.0397623					312.25	-0.0997132	0.197008	0.187578	0.0556853
312.5	-0.152338	-0.0252571	0.01115	0.0241939					312.5	-0.0553175	-0.226743	-0.172414	-0.0361554					312.5	-0.0970202	0.201485	0.183564	0.0603493
312.75	-0.151243	-0.0244682	0.011057	0.0265708					312.75	-0.0497207	-0.219184	-0.166307	-0.0319636					312.75	-0.101522	0.194716	0.177364	0.0585344
313	-0.14712	-0.0178393	0.0150822	0.0300693					313	-0.0486894	-0.218468	-0.163405	-0.031932					313	-0.0984309	0.200628	0.178487	0.0620013
313.25	-0.140421	-0.0120077	0.0267983	0.0291186					313.25	-0.0416952	-0.21593	-0.15903	-0.0302118					313.25	-0.0987258	0.203922	0.185829	0.0593304
313.5	-0.13729	-0.00809385	0.0270206	0.026509					313.5	-0.0380286	-0.210652	-0.151855	-0.0292318					313.5	-0.0992614	0.202558	0.178875	0.0557408
313.75	-0.1315	-0.00784007	0.0286923	0.0327054					313.75	-0.039071	-0.207252	-0.147241	-0.0333166					313.75	-0.0924293	0.199412	0.175934	0.066022
314	-0.126926	-0.00439721	0.0312123	0.0363991					314	-0.0372493	-0.204144	-0.144794	-0.032049					314	-0.0896764	0.199747	0.176007	0.0684481
314.25	-0.115658	0.00054961	0.038582	0.0416429					314.25	-0.0282995	-0.201466	-0.148078	-0.0248933					314.25	-0.0873585	0.202016	0.18666	0.0665362
314.5	-0.10853	0.00170876	0.0360494	0.0544684					314.5	-0.0216906	-0.194443	-0.144759	-0.0200857					314.5	-0.0868398	0.196152	0.180808	0.0745541
314.75	-0.103388	0.00277818	0.0370704	0.0629958					314.75	-0.018877	-0.191005	-0.139799	-0.0075633					314.75	-0.0845111	0.193783	0.17687	0.0705591
315	-0.105772	0.00133166	0.0403525	0.0652778					315	-0.0155304	-0.184518	-0.139163	0.00382332					315	-0.0902416	0.18585	0.179516	0.0614545
315.25	-0.10095	-0.000588	0.0448856	0.0710516					315.25	-0.0121794	-0.18218	-0.135163	0.0101463					315.25	-0.0887704	0.181592	0.180049	0.0609053
315.5	-0.0935768	-0.00238457	0.0479341	0.075065					315.5	-0.0058584	-0.177818	-0.128533	0.014049					315.5	-0.0877184	0.175434	0.176468	0.061016
315.75	-0.0873091	0.000107267	0.0448159	0.0799647					315.75	-0.003889	-0.173631	-0.122774	0.021664					315.75	-0.0834201	0.173739	0.16759	0.0583007
316	-0.0860815	0.0047264	0.0462938	0.0809032					316	-0.0073549	-0.170876	-0.115489	0.0249218					316	-0.0787266	0.175603	0.161783	0.0559814
316.25	-0.081543	0.00665343	0.043015	0.0830506					316.25	-0.0080012	-0.170568	-0.117579	0.0244692					316.25	-0.0735418	0.177221	0.160593	0.0585814
316.5	-0.0768669	0.0139018	0.0511693	0.0868157					316.5	-0.0100869	-0.165846	-0.111531	0.0303803					316.5	-0.06678	0.179747	0.1627	0.0564354
316.75	-0.0773551	0.0216526	0.0612372	0.0864602					316.75	-0.010666	-0.164434	-0.109066	0.0296548					316.75	-0.0666891	0.186086	0.170303	0.0568054
317	-0.0749088	0.0272546	0.0622981	0.0858153					317	-0.0046376	-0.156568	-0.109586	0.0294079					317	-0.0702712	0.183823	0.171884	0.0564074
317.25	-0.0661043	0.0351535	0.0699506	0.0838806					317.25	-0.0035244	-0.159694	-0.111902	0.0265888					317.25	-0.0625799	0.194848	0.181852	0.0572918
317.5	-0.0628065	0.0435386	0.0769143	0.0821617					317.5	-0.0028212	-0.159801	-0.109494	0.0266351					317.5	-0.0599853	0.203339	0.186409	0.0555266
317.75	-0.0593888	0.0520531	0.0839262	0.0812252					317.75	-0.0018118	-0.159373	-0.10615	0.026748					317.75	-0.057577	0.211426	0.190076	0.0544772
318	-0.0557482	0.0605195	0.0908052	0.081477					318	-0.0003624	-0.158096	-0.101659	0.0270207					318	-0.0553858	0.218616	0.192464	0.0544563
318.25	-0.0517815	0.0687602	0.0973696	0.0833248					318.25	0.00166065	-0.155652	-0.0958128	0.027546					318.25	-0.0534422	0.224413	0.193182	0.0557788
318.5	-0.0473865	0.0765976	0.103438	0.0871749					318.5	0.0043913	-0.151726	-0.0884016	0.0284171					318.5	-0.0517778	0.228324	0.19184	0.0587578
318.75	-0.0424604	0.083854	0.10883	0.0934347					318.75	0.0079632	-0.146001	-0.0792164	0.0297271					318.75	-0.0504236	0.229855	0.188046	0.0637076
319	-0.0369002	0.0903521	0.113362	0.10251					319	0.0125101	-0.138159	-0.0680479	0.0315687					319	-0.0494103	0.228512	0.18141	0.0709416
319.25	-0.0306033	0.0959138	0.116854	0.114809					319.25	0.0181658	-0.127887	-0.0546869	0.0340352					319.25	-0.0487691	0.223801	0.171541	0.0807743
319.5	-0.0234669	0.100362	0.119124	0.130739					319.5	0.0250641	-0.114866	-0.0389241	0.0372194					319.5	-0.048531	0.215227	0.158048	0.0935192
319.75	-0.0153882	0.103519	0.119991	0.150705					319.75	0.0333388	-0.0987794	-0.0205503	0.0412145					319.75	-0.048727	0.202298	0.140542	0.10949
320	-0.00626463	0.105207	0.119274	0.175114					320	0.0431235	-0.0793122	0.00064374	0.0461133					320	-0.0493881	0.184519	0.11863	0.129001
